# Supplementary material for: Digital Tools for Seizure Monitoring and Self-Management in Epilepsy: A Narrative Review
Source: J Clin Med. 2025 Dec 9;14(24):8701. doi: 10.3390/jcm14248701 (PMC12733385; doi:10.3390/jcm14248701)
Supplement: Supplementary file 1 [file jcm-14-08701-s001.zip]

Archive with 1 entries (1 files):
- jcm-4010733-supplementary.pdf
